# Supplementary material for: Abrupt Photoperiod Changes Differentially Modulate Hepatic Antioxidant Response in Healthy and Obese Rats: Effects of Grape Seed Proanthocyanidin Extract (GSPE)
Source: Int J Mol Sci. 2023 Dec 2;24(23):17057. doi: 10.3390/ijms242317057 (PMC10707189; doi:10.3390/ijms242317057)
Supplement: Supplementary file 1 [file ijms-24-17057-s001.zip]

Archive with 1 entries (1 files):
- ijms-2725894-supplementary.pdf
